# Supplementary material for: Validation of a Patient–Reported Outcome Measure in Parkinson’s Disease
Source: Nutrients. 2026 Mar 31;18(7):1118. doi: 10.3390/nu18071118 (PMC13074223; doi:10.3390/nu18071118)
Supplement: Supplementary file 1 [file nutrients-18-01118-s001.zip]

Archive with 1 entries (1 files):
- nutrients-4159166-Supplementary.pdf
